# Supplementary material for: Micromask Lithography for Cheap and Fast 2D Materials Microstructures Fabrication
Source: Micromachines (Basel). 2021 Jul 21;12(8):850. doi: 10.3390/mi12080850 (PMC8397995; doi:10.3390/mi12080850)
Supplement: Supplementary file 1 [file micromachines-12-00850-s001.zip]

Archive with 1 entries (1 files):
- micromachines-1291216-supplementary.mp4
